# Supplementary material for: Multiscale Soft Surface Instabilities for Adhesion Enhancement
Source: Materials (Basel). 2022 Jan 23;15(3):852. doi: 10.3390/ma15030852 (PMC8836914; doi:10.3390/ma15030852)
Supplement: Supplementary file 1 [file materials-15-00852-s001.zip]

Archive with 3 entries (3 files):
- S1 Video.mp4
- S2 Video.mp4
- S3 Video.mp4
